# Supplementary material for: Perceptions of the Role of Diet Among People With Constipation: Dietary Contributors and Relievers to Symptoms and Research Priorities
Source: J Hum Nutr Diet. 2026 Jan 21;39(1):e70201. doi: 10.1111/jhn.70201 (PMC12820912; doi:10.1111/jhn.70201)
Supplement: Supplementary file 3 — Research_Priorities_Constipation_Supplementary_table_1_JHND. [file JHN-39-0-s005.xlsx]

## Sheet: No._Contributors_Relievers
Supplementary Table 1. Comparison between demographic groups in number of dietary relievers and contributors reported
Variable	Group	Contributors reported (mean (SD))	Contributors reported (p value)	Relievers reported (mean (SD))	Relievers reported (p value)
Age			0.010*		0.4045
	18-24	25.7 (18.4)		43.5 (27.0)
	25-34	19.6 (16.8)		48.3 (32.5)
	35-44	21.2 (23.4)		53.7 (38.3)
	55-64	10.8 (9.6)		50.6 (31.8)
	65+	13.3 (10.5)		62.1 (26.9)
Gender			0.5968		0.8071
	Female	18.5 (16.0)		50.3 (30.9)
	Male	21.0 (28.3)		54.8 (37.7)
Ethnicity			0.1544		0.3504
	White	19.0 (18.1)		53.1 (31.1)
	Asian or Asian British	17.3 (15.2)		47.3 (31.5)
	Black. Black British. Black Welsh. Caribbean or African	24.3 (18.8)		45.3 (32.4)
	Mixed or Multiple ethnic groups	11.9 (13.5)		30.0 (26.8)
	Other ethnic group	21.5 (5.0)		70.0 (58.0)
Education			0.9409		0.1596
	School level qualifications	16.6 (16.1)		48.4 (32.1)
	No formal qualifications	10.0 (0.0)		84.0 (0.0)
	Postgraduate degree (e.g. MSc. PhD)	20.3 (17.3)		45.7 (27.2)
	University degree (e.g. BSc. BA)	19.2 (17.4)		56.3 (33.1)
	Vocational qualifications	17.6 (21.8)		41.2 (30.5)
Medical diagnosis			0.3193		0.8345
	No	18.0 (16.8)		50.8 (31.2)
	Yes	20.3 (18.4)		50.5 (32.2)
Rome IV			0.6076		0.7941
	No	17.9 (13.9)		53.8 (27.2)
	Yes	19.3 (19.3)		48.4 (34.0)
Constipation duration			0.635		0.853
	0-5 years	17.0 (15.3)		52.6 (31.2)
	6-10 years	19.2 (21.1)		47.2 (32.8)
	11-15 years	24.1 (19.4)		45.3 (25.6)
	16-20 years	20.2 (8.8)		56.0 (44.6)
	20+ years	18.0 (15.4)		51.6 (32.2)
*Indicates significant group differences following age comparisons:18-24 vs 55-64. p = 0.001; 18-24 vs 65+. p = 0.015. All pairwise comparisons across all demographic variables are included in Supplementary Table 2.
