# Supplementary material for: Perceptions of the Role of Diet Among People With Constipation: Dietary Contributors and Relievers to Symptoms and Research Priorities
Source: J Hum Nutr Diet. 2026 Jan 21;39(1):e70201. doi: 10.1111/jhn.70201 (PMC12820912; doi:10.1111/jhn.70201)
Supplement: Supplementary file 4 — Research_Priorities_Constipation_Supplementary_table_2_JHND. [file JHN-39-0-s004.xlsx]

## Sheet: Pairwise_contrasts
Supplementary Table 2. Pairwise comparisons between demographic groups in number of dietary relievers and contributors reported
Model	Demographic factor	Contrast	P value
No. Dietary Contributors
	Age	(18-24) - (25-34)	0.4577
		(18-24) - (35-44)	0.4349
		(18-24) - (45-54)	0.2536
		(18-24) - (55-64)	0.0013
		(18-24) - (65+)	0.0147
		(25-34) - (35-44)	1
		(25-34) - (45-54)	0.9964
		(25-34) - (55-64)	0.1144
		(25-34) - (65+)	0.3949
		(35-44) - (45-54)	0.997
		(35-44) - (55-64)	0.0777
		(35-44) - (65+)	0.3361
		(45-54) - (55-64)	0.1506
		(45-54) - (65+)	0.5427
		(55-64) - (65+)	0.9974
	Gender	Female - Male	0.5729
	Ethnicity	Asian - Black	0.6286
		Asian - Mixed	0.9937
		Asian - Other	0.9984
		Asian - White	0.1846
		Black - Mixed	0.6762
		Black - Other	0.9977
		Black - White	1
		Mixed - Other	0.9893
		Mixed - White	0.5053
		Other - White	0.9973
	Education	No formal qualifications - Postgraduate degree (e.g. Masters, PhD)	0.9992
		No formal qualifications - School level qualifications (e.g. GCSE, O Level, A Level)	0.9997
		No formal qualifications - University degree (e.g. Bachelors degree)	0.9999
		No formal qualifications - Vocational qualifications (e.g. NVQ)	0.9973
		Postgraduate degree (e.g. Masters, PhD) - School level qualifications (e.g. GCSE, O Level, A Level)	0.9984
		Postgraduate degree (e.g. Masters, PhD) - University degree (e.g. Bachelors degree)	0.9675
		Postgraduate degree (e.g. Masters, PhD) - Vocational qualifications (e.g. NVQ)	0.9985
		School level qualifications (e.g. GCSE, O Level, A Level) - University degree (e.g. Bachelors degree)	0.9988
		School level qualifications (e.g. GCSE, O Level, A Level) - Vocational qualifications (e.g. NVQ)	0.9875
		University degree (e.g. Bachelors degree) - Vocational qualifications (e.g. NVQ)	0.962
	Medical diagnosis	Yes-No	0.3193
	Rome IV	Yes-No	0.6076
	Constipation duration	(0-5) - (6-10)	0.9432
		(0-5) - (11-15)	0.589
		(0-5) - (15-20)	0.9993
		(0-5) - (20+)	0.949
		(6-10) - (11-15)	0.9023
		(6-10) - (15-20)	0.9869
		(6-10) - (20+)	1
		(11-15) - (15-20)	0.8895
		(11-15) - (20+)	0.8895
		(15-20) - (20+)	0.9866
No. Dietary Relievers
	Age	(18-24) - (25-34)	0.9814
		(18-24) - (35-44)	0.744
		(18-24) - (45-54)	0.9357
		(18-24) - (55-64)	0.7969
		(18-24) - (65+)	0.3305
		(25-34) - (35-44)	0.9751
		(25-34) - (45-54)	0.9997
		(25-34) - (55-64)	0.9816
		(25-34) - (65+)	0.642
		(35-44) - (45-54)	0.9979
		(35-44) - (55-64)	1
		(35-44) - (65+)	0.9094
		(45-54) - (55-64)	0.9962
		(45-54) - (65+)	0.6997
		(55-64) - (65+)	0.9321
	Gender	Female - Male	0.7718
	Ethnicity	Asian - Black	0.9928
		Asian - Mixed	0.5176
		Asian - Other	0.8709
		Asian - White	1
		Black - Mixed	0.829
		Black - Other	0.808
		Black - White	0.9902
		Mixed - Other	0.4521
		Mixed - White	0.4649
		Other - White	0.8679
	Education	No formal qualifications - Postgraduate degree (e.g. Masters, PhD)	0.9397
		No formal qualifications - School level qualifications (e.g. GCSE, O Level, A Level)	0.9469
		No formal qualifications - University degree (e.g. Bachelors degree)	0.9885
		No formal qualifications - Vocational qualifications (e.g. NVQ)	0.8058
		Postgraduate degree (e.g. Masters, PhD) - School level qualifications (e.g. GCSE, O Level, A Level)	0.9999
		Postgraduate degree (e.g. Masters, PhD) - University degree (e.g. Bachelors degree)	0.4809
		Postgraduate degree (e.g. Masters, PhD) - Vocational qualifications (e.g. NVQ)	0.8121
		School level qualifications (e.g. GCSE, O Level, A Level) - University degree (e.g. Bachelors degree)	0.6561
		School level qualifications (e.g. GCSE, O Level, A Level) - Vocational qualifications (e.g. NVQ)	0.7312
		University degree (e.g. Bachelors degree) - Vocational qualifications (e.g. NVQ)	0.2303
	Medical diagnosis	No-Yes	0.8345
	Rome IV	No-Yes	0.7941
	Constipation duration	(0-5) - (6-10)	0.9178
		(0-5) - (11-15)	0.8818
		(0-5) - (15-20)	0.9983
		(0-5) - (20+)	0.9957
		(6-10) - (11-15)	0.998
		(6-10) - (15-20)	0.9758
		(6-10) - (20+)	0.9916
		(11-15) - (15-20)	0.9509
		(11-15) - (20+)	0.9648
		(15-20) - (20+)	0.9927
