# Supplementary material for: Perceptions of the Role of Diet Among People With Constipation: Dietary Contributors and Relievers to Symptoms and Research Priorities
Source: J Hum Nutr Diet. 2026 Jan 21;39(1):e70201. doi: 10.1111/jhn.70201 (PMC12820912; doi:10.1111/jhn.70201)
Supplement: Supplementary file 5 — Research_Priorities_Constipation_Supplementary_table_3_JHND_REVISED. [file JHN-39-0-s002.xlsx]

## Sheet: survey_foods_results_paper
Supplementary Table 3. All 143 included foods and beverages with percentages and counts for each category of relief reported							Unsure of food/drink			Counts
	Significantly relieves	Slightly relieves	No effect	Slightly worsens	Significantly worsens					Significantly relieves	Slightly relieves	No effect	Slightly worsens	Significantly worsens
Dietary component	Percentage	Percentage	Percentage	Percentage	Percentage		Count	Percentage		Count	Count	Count	Count	Count
Beverages...Coffee..decaffeinated	4.83871	17.7419	66.6667	7.52688	3.22581		18	8.82353		9	33	124	14	6
Beverages...Coffee..with.caffeine	15.9794	43.299	25.7732	10.3093	4.63918		10	4.90196		31	84	50	20	9
Beverages...Green.tea	7.17949	35.8974	49.7436	3.58974	3.58974		9	4.41176		14	70	97	7	7
Beverages...Herbal.or.fruit.teas..e.g..peppermint.tea..chamomile.tea.	5.64103	41.5385	48.2051	3.58974	1.02564		9	4.41176		11	81	94	7	2
Beverages...Milkshake	1.57895	10	50.5263	23.6842	14.2105		14	6.86275		3	19	96	45	27
Beverages...Sugar.free.soft.drinks..e.g..diet.coke..7Up.zero.	2.63158	6.84211	58.9474	19.4737	12.1053		14	6.86275		5	13	112	37	23
Beverages...Sugary.soft.drinks..e.g..coke..7Up.	1.04167	9.375	50.5208	21.875	17.1875		12	5.88235		2	18	97	42	33
Beverages...Tea..decaffeinated	3.66492	12.5654	76.9634	4.71204	2.09424		13	6.37255		7	24	147	9	4
Beverages...Tea..e.g..standard.tea.bags.	6.63265	25	60.2041	5.61224	2.55102		8	3.92157		13	49	118	11	5
Confectionary...Biscuits	1.5625	2.60417	43.75	32.2917	19.7917		12	5.88235		3	5	84	62	38
Confectionary...Cake	1.03093	1.54639	41.7526	34.0206	21.6495		10	4.90196		2	3	81	66	42
Confectionary...Chewing.gum	3.22581	8.60215	58.0645	14.5161	15.5914		18	8.82353		6	16	108	27	29
Confectionary...Chocolate	2.08333	14.5833	45.3125	22.3958	15.625		12	5.88235		4	28	87	43	30
Confectionary...Jelly.sweets	1.6129	4.83871	45.1613	24.7312	23.6559		18	8.82353		3	9	84	46	44
Confectionary...Pastry..e.g..fruit.pie..croissant.	0.512821	3.58974	41.0256	32.8205	22.0513		9	4.41176		1	7	80	64	43
Dairy.and.eggs...Butter	3.5533	8.62944	68.0203	15.736	4.06091		7	3.43137		7	17	134	31	8
Dairy.and.eggs...Cheese..hard.cheese..e.g..cheddar.	2.04082	8.67347	51.5306	30.102	7.65306		8	3.92157		4	17	101	59	15
Dairy.and.eggs...Cheese..soft.cheese..e.g..Philadelphia.	2.53807	10.6599	60.4061	20.8122	5.58376		7	3.43137		5	21	119	41	11
Dairy.and.eggs...Cream	4.63918	9.79381	59.2784	20.6186	5.6701		10	4.90196		9	19	115	40	11
Dairy.and.eggs...Custard	4.2328	4.2328	70.8995	14.2857	6.34921		15	7.35294		8	8	134	27	12
Dairy.and.eggs...Eggs	4.14508	13.9896	53.3679	21.2435	7.25389		11	5.39216		8	27	103	41	14
Dairy.and.eggs...Ice.cream	2.6178	6.28272	62.8272	19.3717	8.90052		13	6.37255		5	12	120	37	17
Dairy.and.eggs...Milk..cow.s.milk.	4.59184	16.3265	48.9796	20.9184	9.18367		8	3.92157		9	32	96	41	18
Dairy.and.eggs...Plant.based.milk.alternatives	5.40541	15.1351	72.4324	3.24324	3.78378		19	9.31373		10	28	134	6	7
Dairy.and.eggs...Yoghurt	11.6162	37.3737	40.404	8.08081	2.52525		6	2.94118		23	74	80	16	5
Dried.Fruit...Apricots..dried.	22.8426	40.1015	32.4873	4.06091	0.507614		7	3.43137		45	79	64	8	1
Dried.Fruit...Cranberries..dried.	5.82011	29.1005	59.7884	4.7619	0.529101		15	7.35294		11	55	113	9	1
Dried.Fruit...Dates	26.5306	44.898	23.4694	3.06122	2.04082		8	3.92157		52	88	46	6	4
Dried.Fruit...Figs..dried.	30.8081	38.8889	26.7677	3.0303	0.505051		6	2.94118		61	77	53	6	1
Dried.Fruit...Mango..dried.	9.89583	26.5625	56.25	6.77083	0.520833		12	5.88235		19	51	108	13	1
Dried.Fruit...Prunes	53.8462	30.7692	12.8205	2.05128	0.512821		9	4.41176		105	60	25	4	1
Dried.Fruit...Raisins	14.9485	36.0825	43.299	5.15464	0.515464		10	4.90196		29	70	84	10	1
Dried.Fruit...Sultanas	10.2703	36.7568	47.5676	4.86486	0.540541		19	9.31373		19	68	88	9	1
Fermented.foods...Apple.cider.vinegar	9.24855	34.6821	50.289	2.89017	2.89017		31	15.1961		16	60	87	5	5
Fermented.foods...Kefir..drink	20.4969	47.205	26.087	3.72671	2.48447		43	21.0784		33	76	42	6	4
Fermented.foods...Kefir..yoghurt	22.0238	46.4286	26.1905	2.97619	2.38095		36	17.6471		37	78	44	5	4
Fermented.foods...Kimchi	17.1053	46.7105	28.9474	3.28947	3.94737		52	25.4902		26	71	44	5	6
Fermented.foods...Kombucha	16.9014	45.0704	30.2817	3.52113	4.22535		62	30.3922		24	64	43	5	6
Fermented.foods...Miso	9.67742	28.3871	55.4839	3.22581	3.22581		49	24.0196		15	44	86	5	5
Fermented.foods...Natto	11.4583	31.25	50	3.125	4.16667		108	52.9412		11	30	48	3	4
Fermented.foods...Sauerkraut	11.1842	40.1316	40.7895	4.60526	3.28947		52	25.4902		17	61	62	7	5
Fermented.foods...Tempeh	7.9646	30.0885	51.3274	7.07965	3.53982		91	44.6078		9	34	58	8	4
Fresh.Fruit...Apple	10.5	43.5	39.5	5.5	1		4	1.96078		21	87	79	11	2
Fresh.Fruit...Apricots..fresh.	15.9794	44.3299	37.6289	2.06186	0		10	4.90196		31	86	73	4	0
Fresh.Fruit...Avocado	9.89583	39.0625	49.4792	1.04167	0.520833		12	5.88235		19	75	95	2	1
Fresh.Fruit...Bananas	10.5528	40.7035	33.1658	10.5528	5.02513		5	2.45098		21	81	66	21	10
Fresh.Fruit...Blueberries	9.13706	39.5939	49.2386	1.52284	0.507614		7	3.43137		18	78	97	3	1
Fresh.Fruit...Cherries	6.21762	35.7513	55.4404	1.03627	1.5544		11	5.39216		12	69	107	2	3
Fresh.Fruit...Coconuts..fresh.	5.34759	20.8556	67.3797	4.81283	1.60428		17	8.33333		10	39	126	9	3
Fresh.Fruit...Grapes	11.2245	33.6735	50	4.08163	1.02041		8	3.92157		22	66	98	8	2
Fresh.Fruit...Kiwifruit	14.433	41.7526	41.7526	1.54639	0.515464		10	4.90196		28	81	81	3	1
Fresh.Fruit...Lemon	6.21762	21.2435	60.1036	9.84456	2.59067		11	5.39216		12	41	116	19	5
Fresh.Fruit...Mangoes..fresh.	7.8125	40.625	48.4375	2.60417	0.520833		12	5.88235		15	78	93	5	1
Fresh.Fruit...Melon	7.65306	28.5714	58.6735	4.59184	0.510204		8	3.92157		15	56	115	9	1
Fresh.Fruit...Nectarines	6.77083	38.5417	49.4792	3.64583	1.5625		12	5.88235		13	74	95	7	3
Fresh.Fruit...Oranges	10.7143	35.2041	44.898	6.63265	2.55102		8	3.92157		21	69	88	13	5
Fresh.Fruit...Peaches	7.61421	40.1015	48.731	3.04569	0.507614		7	3.43137		15	79	96	6	1
Fresh.Fruit...Pears	13.2653	42.8571	40.8163	2.55102	0.510204		8	3.92157		26	84	80	5	1
Fresh.Fruit...Pineapple	9.27835	34.0206	50	5.15464	1.54639		10	4.90196		18	66	97	10	3
Fresh.Fruit...Plums	25.8883	40.6091	29.9492	3.5533	NA		7	3.43137		51	80	59	7	0
Fresh.Fruit...Raspberries	8.67347	35.7143	53.5714	1.02041	1.02041		8	3.92157		17	70	105	2	2
Fresh.Fruit...Strawberries	7.69231	36.4103	54.359	0.512821	1.02564		9	4.41176		15	71	106	1	2
Fresh.Fruit...Watermelon	8.76289	31.4433	54.6392	4.63918	0.515464		10	4.90196		17	61	106	9	1
Fruit.Juice...Apple.juice	5.10204	19.898	69.898	3.06122	2.04082		8	3.92157		10	39	137	6	4
Fruit.Juice...Apricot.juice	4.91803	24.5902	65.5738	3.27869	1.63934		21	10.2941		9	45	120	6	3
Fruit.Juice...Coconut..water.	5.85106	19.1489	70.2128	3.7234	1.06383		16	7.84314		11	36	132	7	2
Fruit.Juice...Cranberry.juice	5.78947	18.9474	71.0526	3.68421	0.526316		14	6.86275		11	36	135	7	1
Fruit.Juice...Fruit.smoothie..blended.whole.fruit.	11.2245	43.8776	39.7959	2.55102	2.55102		8	3.92157		22	86	78	5	5
Fruit.Juice...Grape.juice	4.73684	19.4737	71.5789	3.15789	1.05263		14	6.86275		9	37	136	6	2
Fruit.Juice...Mango.juice	5.72917	18.75	67.7083	5.72917	2.08333		12	5.88235		11	36	130	11	4
Fruit.Juice...Mixed.fruit.juice..juice.only.	4.6875	23.4375	66.1458	2.08333	3.64583		12	5.88235		9	45	127	4	7
Fruit.Juice...Orange.juice	10.2041	26.5306	57.6531	3.57143	2.04082		8	3.92157		20	52	113	7	4
Fruit.Juice...Pineapple.juice	7.40741	19.0476	69.3122	2.6455	1.5873		15	7.35294		14	36	131	5	3
Fruit.Juice...Plum...prune.juice	39.3782	31.0881	26.4249	2.59067	0.518135		11	5.39216		76	60	51	5	1
Fruit.Juice...Tomato.juice	5.29101	21.6931	69.8413	1.0582	2.1164		15	7.35294		10	41	132	2	4
Legumes.and.pulses...Beans..e.g..baked.beans..kidney.beans.	30.102	40.3061	12.7551	13.2653	3.57143		8	3.92157		59	79	25	26	7
Legumes.and.pulses...Chickpeas	21.9388	32.6531	30.6122	10.7143	4.08163		8	3.92157		43	64	60	21	8
Legumes.and.pulses...Lentils	24.8731	36.5482	25.3807	9.13706	4.06091		7	3.43137		49	72	50	18	8
Legumes.and.pulses...Peas..e.g..garden.peas..petit.pois.	16.3265	33.1633	39.7959	9.69388	1.02041		8	3.92157		32	65	78	19	2
Meats...Meat.alternatives..e.g..plant.based.sausages..plant.based.burgers.	2.80899	12.9213	56.1798	20.7865	7.30337		26	12.7451		5	23	100	37	13
Meats...Oily.fish..e.g..salmon..mackerel.	8.55615	36.8984	49.1979	2.13904	3.20856		17	8.33333		16	69	92	4	6
Meats...Processed.fish..e.g..fish.fingers..breaded.fish.	1.0582	4.2328	56.6138	28.5714	9.52381		15	7.35294		2	8	107	54	18
Meats...Processed.red.meat..e.g..sausages..bacon..burgers.	1.62162	2.7027	35.6757	36.7568	23.2432		19	9.31373		3	5	66	68	43
Meats...Processed.white.meat..e.g..chicken.nuggets.	1.07527	5.91398	38.7097	34.4086	19.8925		18	8.82353		2	11	72	64	37
Meats...Red.meat..e.g..beef..pork..lamb.	2.16216	8.64865	43.2432	30.2703	15.6757		19	9.31373		4	16	80	56	29
Meats...White.fish..e.g..cod.	3.1746	21.6931	69.8413	3.1746	2.1164		15	7.35294		6	41	132	6	4
Meats...White.meat..e.g..poultry..turkey.	1.6129	10.2151	63.9785	19.8925	4.30108		18	8.82353		3	19	119	37	8
Nuts.and.seeds...Almonds	7.73196	29.8969	56.701	3.09278	2.57732		10	4.90196		15	58	110	6	5
Nuts.and.seeds...Brazil.nuts	6.31579	27.8947	55.7895	7.36842	2.63158		14	6.86275		12	53	106	14	5
Nuts.and.seeds...Cashew.nuts	7.25389	27.9793	55.9585	6.21762	2.59067		11	5.39216		14	54	108	12	5
Nuts.and.seeds...Chia.seeds	23.7113	37.6289	33.5052	3.60825	1.54639		10	4.90196		46	73	65	7	3
Nuts.and.seeds...Flaxseeds...linseeds	27.6596	38.2979	31.383	2.12766	0.531915		16	7.84314		52	72	59	4	1
Nuts.and.seeds...Hazelnuts	7.17949	24.6154	61.0256	5.64103	1.53846		9	4.41176		14	48	119	11	3
Nuts.and.seeds...Macadamia.nuts	6.87831	23.2804	62.963	4.7619	2.1164		15	7.35294		13	44	119	9	4
Nuts.and.seeds...Peanuts	5.61224	26.0204	56.1224	9.18367	3.06122		8	3.92157		11	51	110	18	6
Nuts.and.seeds...Pecans	6.25	26.5625	59.8958	4.16667	3.125		12	5.88235		12	51	115	8	6
Nuts.and.seeds...Pine.nuts	6.34921	23.8095	64.5503	4.2328	1.0582		15	7.35294		12	45	122	8	2
Nuts.and.seeds...Pistachios	6.80628	25.1309	59.1623	5.75916	3.14136		13	6.37255		13	48	113	11	6
Nuts.and.seeds...Poppy.seeds	7.10383	26.776	60.6557	3.82514	1.63934		21	10.2941		13	49	111	7	3
Nuts.and.seeds...Pumpkin.seeds	7.77202	32.6425	54.9223	3.62694	1.03627		11	5.39216		15	63	106	7	2
Nuts.and.seeds...Sesame.seeds	7.17949	28.7179	58.4615	4.10256	1.53846		9	4.41176		14	56	114	8	3
Nuts.and.seeds...Sunflower.seeds	9.375	30.7292	55.7292	3.125	1.04167		12	5.88235		18	59	107	6	2
Nuts.and.seeds...Walnuts	8.20513	24.1026	60	5.12821	2.5641		9	4.41176		16	47	117	10	5
Starchy.foods.and.cereals...Bread..brown.wholemeal	5.97015	44.7761	29.3532	14.9254	4.97512		3	1.47059		12	90	59	30	10
Starchy.foods.and.cereals...Bread..granary.or.seeded	11.1675	38.0711	31.9797	15.2284	3.5533		7	3.43137		22	75	63	30	7
Starchy.foods.and.cereals...Bread..sourdough	5.72917	21.875	53.6458	14.5833	4.16667		12	5.88235		11	42	103	28	8
Starchy.foods.and.cereals...Bread..white	2.04082	6.12245	22.449	38.7755	30.6122		8	3.92157		4	12	44	76	60
Starchy.foods.and.cereals...Couscous	5.94595	21.0811	62.1622	7.02703	3.78378		19	9.31373		11	39	115	13	7
Starchy.foods.and.cereals...Muesli.and.granola	9.23077	40	38.4615	9.74359	2.5641		9	4.41176		18	78	75	19	5
Starchy.foods.and.cereals...Oats	13.5678	49.7487	29.1457	6.03015	1.50754		5	2.45098		27	99	58	12	3
Starchy.foods.and.cereals...Pasta..brown...wholewheat	8.62944	38.5787	34.5178	16.7513	1.52284		7	3.43137		17	76	68	33	3
Starchy.foods.and.cereals...Pasta..white	2.04082	7.65306	40.3061	34.1837	15.8163		8	3.92157		4	15	79	67	31
Starchy.foods.and.cereals...Potatoes..baked..boiled..chips.	4.12371	14.9485	50.5155	26.2887	4.12371		10	4.90196		8	29	98	51	8
Starchy.foods.and.cereals...Quinoa	10.2857	34.2857	49.7143	5.14286	0.571429		29	14.2157		18	60	87	9	1
Starchy.foods.and.cereals...Refined.breakfast.cereals..e.g..cornflakes..rice.crispies.	3.10881	5.69948	35.7513	37.3057	18.1347		11	5.39216		6	11	69	72	35
Starchy.foods.and.cereals...Refined.sugary.breakfast.cereals..e.g..coco.pops..frosties.	3.10881	3.10881	32.6425	35.2332	25.9067		11	5.39216		6	6	63	68	50
Starchy.foods.and.cereals...Rice..brown	6.70103	44.3299	37.6289	8.76289	2.57732		10	4.90196		13	86	73	17	5
Starchy.foods.and.cereals...Rice..white	3.62694	8.29016	46.6321	26.943	14.5078		11	5.39216		7	16	90	52	28
Starchy.foods.and.cereals...Unrefined.cereals..bran.flakes..weetabix..shredded.wheat.	20	41.0256	25.641	9.74359	3.58974		9	4.41176		39	80	50	19	7
Vegetables...Aubergine	6.84211	32.6316	56.3158	3.15789	1.05263		14	6.86275		13	62	107	6	2
Vegetables...Beetroot	10.8808	37.8238	47.6684	1.5544	2.07254		11	5.39216		21	73	92	3	4
Vegetables...Bok.choy	8.47458	31.6384	57.0621	1.69492	1.12994		27	13.2353		15	56	101	3	2
Vegetables...Broccoli	19.0955	45.7286	27.1357	6.53266	1.50754		5	2.45098		38	91	54	13	3
Vegetables...Brussel.sprouts	23.4694	36.7347	25.5102	11.7347	2.55102		8	3.92157		46	72	50	23	5
Vegetables...Butternut.squash	8.60215	35.4839	50.5376	5.37634	0		18	8.82353		16	66	94	10	0
Vegetables...Carrot	9.69388	35.2041	47.449	7.14286	0.510204		8	3.92157		19	69	93	14	1
Vegetables...Cauliflower	18.1818	40.404	32.3232	7.07071	2.0202		6	2.94118		36	80	64	14	4
Vegetables...Celery	8.76289	32.4742	55.1546	3.09278	0.515464		10	4.90196		17	63	107	6	1
Vegetables...Chillies	9.27835	36.0825	43.299	6.70103	4.63918		10	4.90196		18	70	84	13	9
Vegetables...Courgette	9.47368	33.1579	55.2632	1.05263	1.05263		14	6.86275		18	63	105	2	2
Vegetables...Garlic	7.14286	25.5102	56.6327	7.14286	3.57143		8	3.92157		14	50	111	14	7
Vegetables...Kale	17.4359	46.6667	32.3077	3.58974	0		9	4.41176		34	91	63	7	0
Vegetables...Leek	10.5263	28.4211	52.6316	4.73684	3.68421		14	6.86275		20	54	100	9	7
Vegetables...Lettuce	10.2041	29.0816	54.5918	5.10204	1.02041		8	3.92157		20	57	107	10	2
Vegetables...Mushrooms	7.21649	21.6495	66.4948	4.12371	0.515464		10	4.90196		14	42	129	8	1
Vegetables...Onions	10.2041	23.9796	52.0408	9.18367	4.59184		8	3.92157		20	47	102	18	9
Vegetables...Parsnip	6.48649	32.973	54.5946	5.40541	0.540541		19	9.31373		12	61	101	10	1
Vegetables...Pepper..e.g..red.pepper.	8.58586	30.303	55.5556	3.0303	2.52525		6	2.94118		17	60	110	6	5
Vegetables...Spinach	17.1717	46.4646	33.8384	2.0202	0.505051		6	2.94118		34	92	67	4	1
Vegetables...Sweetcorn	14.7959	25	47.9592	9.18367	3.06122		8	3.92157		29	49	94	18	6
Vegetables...Tomato	8.24742	32.9897	53.0928	4.63918	1.03093		10	4.90196		16	64	103	9	2
Vegetables...Turnip	7.93651	33.3333	51.3228	5.29101	2.1164		15	7.35294		15	63	97	10	4
Vegetables...Vegetable.smoothie..blended.whole.vegetables.	15.4639	43.8144	37.1134	2.57732	1.03093		10	4.90196		30	85	72	5	2
